# Supplementary material for: Comparable Genomic Copy Number Aberrations Differ across Astrocytoma Malignancy Grades
Source: Int J Mol Sci. 2019 Mar 12;20(5):1251. doi: 10.3390/ijms20051251 (PMC6429132; doi:10.3390/ijms20051251)
Supplement: Supplementary file 1 [file ijms-20-01251-s001.zip › Supplementary Files/Table S1.xls]

## Sheet: Suppl. table 1
Expanded view table 1. List of genes within CNAs associated with significantly enriched functional categories as calculated using DAVID. Only significant functional enrichments are included with significance level set to Bonferroni, p <= 0.05. Furthermore, corresponding correction p-values were rounded up to three decimal points.
Cytoband	Aberation	Term	Count	%	p-value	Genes	List Total	Pop Hits	Pop Total	Fold Enrichment	Bonferroni	Benjamini	FDR
3q28	amp	domain:Cystatin 1	4	2.1	1.91e-06	KNG1, FETUB, HRG, AHSG	159	4	20063	126.18	0	0	0
3q28	amp	GO:0098655~cation transmembrane transport	6	3.15	3.9e-05	HTR3E, ATP13A3, ATP13A5, HTR3C, ATP13A4, HTR3D	135	48	16792	15.54	0.03	0.03	0.06
10q24.2	del	IPR017972:Cytochrome P450, conserved site	7	4.76	2.29e-06	CYP17A1, CYP2C19, CYP26C1, CYP2C9, CYP2C18, CYP2C8, CYP26A1	124	58	18559	18.06	0.000703	0.000703	0.001
10q24.2	del	Iron	12	8.16	9.14e-06	CYP17A1, CYP2C19, HIF1AN, CYP26C1, CYP2C9, CYP2C18, CYP2C8, SCD, SFXN3, CYP26A1, SLC25A28, SFXN2	135	324	20581	5.64	0.001	0.001	0.01
10q24.2	del	GO:0005506~iron ion binding	9	6.12	1.52e-05	CYP17A1, CYP2C19, HIF1AN, CYP26C1, CYP2C9, CYP2C18, CYP2C8, SCD, CYP26A1	123	153	16881	8.07	0.001	0.001	0.01
10q24.2	del	GO:0019825~oxygen binding	6	4.08	2.18e-05	CYP17A1, CYP2C19, CYP2C9, CYP2C18, CYP2C8, CYP26A1	123	47	16881	17.52	0.001	0.001	0.02
10q24.2	del	metal ion-binding site:Iron (heme axial ligand)	7	4.76	4.91e-05	CYP17A1, CYP2C19, CYP26C1, CYP2C9, CYP2C18, CYP2C8, CYP26A1	133	99	20063	10.66	0.02	0.02	0.07
10q24.2	del	GO:0016705~oxidoreductase activity, acting on paired donors, with incorporation or reduction of molecular oxygen	6	4.08	5.63e-05	CYP2C19, CYP26C1, CYP2C9, CYP2C18, CYP2C8, CYP26A1	123	57	16881	14.44	0.01	0.001	0.07
10q24.2	del	GO:0008392~arachidonic acid epoxygenase activity	4	2.72	0.000157	CYP2C19, CYP2C9, CYP2C18, CYP2C8	123	15	16881	36.59	0.03	0.001	0.2
10q24.2	del	Heme	7	4.76	0.000228	CYP17A1, CYP2C19, CYP26C1, CYP2C9, CYP2C18, CYP2C8, CYP26A1	135	132	20581	8.08	0.04	0.01	0.28
10q24.2	del	IPR002401:Cytochrome P450, E-class, group I	5	3.4	0.000334	CYP17A1, CYP2C19, CYP2C9, CYP2C18, CYP2C8	124	50	18559	14.96	0.09	0.03	0.44
10q24.2	del	GO:0020037~heme binding	7	4.76	0.000479	CYP17A1, CYP2C19, CYP26C1, CYP2C9, CYP2C18, CYP2C8, CYP26A1	123	137	16881	7.01	0.11	0.02	0.62
10q24.2	del	GO:0008395~steroid hydroxylase activity	4	2.72	0.000848	CYP2C19, CYP2C9, CYP2C18, CYP2C8	123	26	16881	21.11	0.19	0.03	1.09
10q24.2	del	Oxidoreductase	12	8.16	0	CYP17A1, ALDH18A1, CYP2C19, HIF1AN, CYP26C1, PYROXD2, CYP2C9, CYP2C18, CYP2C8, SCD, CYP26A1, LOXL4	135	582	20581	3.14	0.26	0.04	1.87
10q24.2	del	Microsome	6	4.08	0	CYP2C19, HPS6, CYP2C9, CYP2C18, CYP2C8, CYP26A1	135	129	20581	7.09	0.27	0.04	1.95
10q24.2	del	Wnt signaling pathway	8	5.44	0.000186	SFRP5, HHEX, LZTS2, BTRC, FBXW4, FRAT1, FRAT2, WNT8B	135	181	20581	6.73	0.03	0.01	0.23
17p13.2	del	IPR000725:Olfactory receptor	12	7.54	0.000195	OR3A4P, OR3A3, OR1A1, OR1A2, OR3A1, OR3A2, OR1E2, OR1E1, OR1D2, OR1D5, OR1G1, OR1D4	129	430	18559	4.01	0.05	0.02	0.25
17p13.2	del	IPR005640:Hepatic lectin, N-terminal	3	1.88	0.000141	ASGR1, ASGR2, CLEC10A	129	3	18559	143.86	0.03	0.03	0.18
9p21.3	del	IPR000471:Interferon alpha/beta/delta	16	57.14	9.09e-46	IFNA21, IFNA10, IFNW1, IFNA2, IFNA1, IFNA7, IFNA6, IFNE, IFNB1, IFNA5, IFNA4, IFNA14, IFNA8, IFNA13, IFNA16, IFNA17	22	17	18559	793.96	2.18e-44	2.18e-44	7.29e-43
9p21.3	del	GO:0002286~T cell activation involved in immune response	16	57.14	5.1e-42	IFNA21, IFNA10, IFNW1, IFNA2, IFNA1, IFNA7, IFNA6, IFNE, IFNB1, IFNA5, IFNA4, IFNA14, IFNA8, IFNA13, IFNA16, IFNA17	22	22	16792	555.1	5.72e-40	2.86e-40	5.79e-39
9p21.3	del	GO:0042100~B cell proliferation	16	57.14	1.69e-38	IFNA21, IFNA10, IFNW1, IFNA2, IFNA1, IFNA7, IFNA6, IFNE, IFNB1, IFNA5, IFNA4, IFNA14, IFNA8, IFNA13, IFNA16, IFNA17	22	32	16792	381.63	1.89e-36	6.3e-37	1.91e-35
9p21.3	del	GO:0043330~response to exogenous dsRNA	16	57.14	5.53e-38	IFNA21, IFNA10, IFNW1, IFNA2, IFNA1, IFNA7, IFNA6, IFNE, IFNB1, IFNA5, IFNA4, IFNA14, IFNA8, IFNA13, IFNA16, IFNA17	22	34	16792	359.18	6.19e-36	1.55e-36	6.27e-35
9p21.3	del	IPR012351:Four-helical cytokine, core	16	57.14	2.11e-35	IFNA21, IFNA10, IFNW1, IFNA2, IFNA1, IFNA7, IFNA6, IFNE, IFNB1, IFNA5, IFNA4, IFNA14, IFNA8, IFNA13, IFNA16, IFNA17	22	51	18559	264.65	5.06e-34	2.53e-34	1.69e-32
9p21.3	del	GO:0006959~humoral immune response	16	57.14	6.52e-34	IFNA21, IFNA10, IFNW1, IFNA2, IFNA1, IFNA7, IFNA6, IFNE, IFNB1, IFNA5, IFNA4, IFNA14, IFNA8, IFNA13, IFNA16, IFNA17	22	57	16792	214.25	7.3e-32	1.46e-32	7.39e-31
9p21.3	del	GO:0060338~regulation of type I interferon-mediated signaling pathway	14	50	1.56e-33	IFNA21, IFNA10, IFNA2, IFNA1, IFNA7, IFNA6, IFNB1, IFNA5, IFNA4, IFNA14, IFNA8, IFNA13, IFNA16, IFNA17	22	26	16792	410.99	1.75e-31	2.91e-32	1.77e-30
9p21.3	del	GO:0030183~B cell differentiation	16	57.14	7.91e-33	IFNA21, IFNA10, IFNW1, IFNA2, IFNA1, IFNA7, IFNA6, IFNE, IFNB1, IFNA5, IFNA4, IFNA14, IFNA8, IFNA13, IFNA16, IFNA17	22	66	16792	185.03	8.86e-31	1.27e-31	8.96e-30
9p21.3	del	Antiviral defense	16	57.14	1.18e-29	IFNA21, IFNA10, IFNW1, IFNA2, IFNA1, IFNA7, IFNA6, IFNE, IFNB1, IFNA5, IFNA4, IFNA14, IFNA8, IFNA13, IFNA16, IFNA17	23	116	20581	123.42	4.5e-28	4.5e-28	1.07e-26
9p21.3	del	GO:0060337~type I interferon signaling pathway	14	50	1.93e-27	IFNA21, IFNA10, IFNA2, IFNA1, IFNA7, IFNA6, IFNB1, IFNA5, IFNA4, IFNA14, IFNA8, IFNA13, IFNA16, IFNA17	22	64	16792	166.96	2.17e-25	2.71e-26	2.19e-24
9p21.3	del	hsa04622:RIG-I-like receptor signaling pathway	16	57.14	3.65e-27	IFNA21, IFNA10, IFNW1, IFNA2, IFNA1, IFNA7, IFNA6, IFNE, IFNB1, IFNA5, IFNA4, IFNA14, IFNA8, IFNA13, IFNA16, IFNA17	21	70	6910	75.21	1.28e-25	1.28e-25	3.23e-24
9p21.3	del	GO:0051607~defense response to virus	16	57.14	2.06e-26	IFNA21, IFNA10, IFNW1, IFNA2, IFNA1, IFNA7, IFNA6, IFNE, IFNB1, IFNA5, IFNA4, IFNA14, IFNA8, IFNA13, IFNA16, IFNA17	22	165	16792	74.01	2.31e-24	2.57e-25	2.34e-23
9p21.3	del	Cytokine	16	57.14	2.76e-26	IFNA21, IFNA10, IFNW1, IFNA2, IFNA1, IFNA7, IFNA6, IFNE, IFNB1, IFNA5, IFNA4, IFNA14, IFNA8, IFNA13, IFNA16, IFNA17	23	190	20581	75.35	1.05e-24	5.25e-25	2.49e-23
9p21.3	del	GO:0019221~cytokine-mediated signaling pathway	15	53.57	1.68e-25	IFNA21, IFNA10, IFNW1, IFNA2, IFNA1, IFNA7, IFNA6, IFNE, IFNA5, IFNA4, IFNA14, IFNA8, IFNA13, IFNA16, IFNA17	22	131	16792	87.39	1.88e-23	1.88e-24	1.9e-22
9p21.3	del	GO:0002250~adaptive immune response	15	53.57	1e-24	IFNA21, IFNA10, IFNW1, IFNA1, IFNA7, IFNA6, IFNE, IFNB1, IFNA5, IFNA4, IFNA14, IFNA8, IFNA13, IFNA16, IFNA17	22	148	16792	77.35	1.12e-22	1.02e-23	1.13e-21
9p21.3	del	hsa04140:Regulation of autophagy	13	46.42	1.95e-23	IFNA2, IFNA21, IFNA1, IFNA7, IFNA6, IFNA5, IFNA4, IFNA10, IFNA14, IFNA13, IFNA8, IFNA16, IFNA17	21	39	6910	109.68	6.82e-22	3.41e-22	1.73e-20
9p21.3	del	hsa04623:Cytosolic DNA-sensing pathway	14	50	7.44e-23	IFNA21, IFNA10, IFNA2, IFNA1, IFNA7, IFNA6, IFNB1, IFNA5, IFNA4, IFNA14, IFNA8, IFNA13, IFNA16, IFNA17	21	64	6910	71.97	2.6e-21	8.67e-22	6.59e-20
9p21.3	del	hsa04630:Jak-STAT signaling pathway	16	57.14	4.56e-22	IFNA21, IFNA10, IFNW1, IFNA2, IFNA1, IFNA7, IFNA6, IFNE, IFNB1, IFNA5, IFNA4, IFNA14, IFNA8, IFNA13, IFNA16, IFNA17	21	145	6910	36.3	1.59e-20	3.99e-21	4.03e-19
9p21.3	del	hsa05320:Autoimmune thyroid disease	13	46.42	1.01e-21	IFNA2, IFNA21, IFNA1, IFNA7, IFNA6, IFNA5, IFNA4, IFNA10, IFNA14, IFNA13, IFNA8, IFNA16, IFNA17	21	52	6910	82.26	3.54e-20	7.09e-21	8.97e-19
9p21.3	del	GO:0007596~blood coagulation	14	50	4.01e-21	IFNA21, IFNA10, IFNA2, IFNA1, IFNA7, IFNA6, IFNB1, IFNA5, IFNA4, IFNA14, IFNA8, IFNA13, IFNA16, IFNA17	22	184	16792	58.07	4.49e-19	3.74e-20	4.54e-18
9p21.3	del	hsa04620:Toll-like receptor signaling pathway	14	50	8.63e-20	IFNA21, IFNA10, IFNA2, IFNA1, IFNA7, IFNA6, IFNB1, IFNA5, IFNA4, IFNA14, IFNA8, IFNA13, IFNA16, IFNA1721	106	6910	43.45	3.02e-18	5.03e-19	7.64e-17
9p21.3	del	hsa04060:Cytokine-cytokine receptor interaction	16	57.14	5.75e-19	IFNA21, IFNA10, IFNW1, IFNA2, IFNA1, IFNA7, IFNA6, IFNE, IFNB1, IFNA5, IFNA4, IFNA14, IFNA8, IFNA13, IFNA16, IFNA17	21	230	6910	22.89	2.01e-17	2.87e-18	5.09e-16
9p21.3	del	hsa04650:Natural killer cell mediated cytotoxicity	14	50	5.86e-19	IFNA21, IFNA10, IFNA2, IFNA1, IFNA7, IFNA6, IFNB1, IFNA5, IFNA4, IFNA14, IFNA8, IFNA13, IFNA16, IFNA17	21	122	6910	37.75	2.05e-17	2.56e-18	5.19e-16
9p21.3	del	hsa05162:Measles	14	50	1.88e-18	IFNA21, IFNA10, IFNA2, IFNA1, IFNA7, IFNA6, IFNB1, IFNA5, IFNA4, IFNA14, IFNA8, IFNA13, IFNA16, IFNA17	21	133	6910	34.63	6.59e-17	7.32e-18	1.67e-15
9p21.3	del	hsa05160:Hepatitis C	14	50	1.88e-18	IFNA21, IFNA10, IFNA2, IFNA1, IFNA7, IFNA6, IFNB1, IFNA5, IFNA4, IFNA14, IFNA8, IFNA13, IFNA16, IFNA17	21	133	6910	34.63	6.59e-17	7.32e-18	1.67e-15
9p21.3	del	GO:0045087~innate immune response	15	53.57	4.13e-18	IFNA21, IFNA10, IFNW1, IFNA2, IFNA1, IFNA7, IFNA6, IFNE, IFNA5, IFNA4, IFNA14, IFNA8, IFNA13, IFNA16, IFNA17	22	430	16792	26.62	4.62e-16	3.56e-17	4.68e-15
9p21.3	del	hsa05161:Hepatitis B	14	50	6.02e-18	IFNA21, IFNA10, IFNA2, IFNA1, IFNA7, IFNA6, IFNB1, IFNA5, IFNA4, IFNA14, IFNA8, IFNA13, IFNA16, IFNA17	21	145	6910	31.77	2.11e-16	2.11e-17	5.33e-15
9p21.3	del	hsa05164:Influenza A	14	50	6.87e-17	IFNA21, IFNA10, IFNA2, IFNA1, IFNA7, IFNA6, IFNB1, IFNA5, IFNA4, IFNA14, IFNA8, IFNA13, IFNA16, IFNA17	21	174	6910	26.47	3.89e-15	3.33e-16	9.99e-14
9p21.3	del	hsa05152:Tuberculosis	14	50	8.62e-17	IFNA21, IFNA10, IFNA2, IFNA1, IFNA7, IFNA6, IFNB1, IFNA5, IFNA4, IFNA14, IFNA8, IFNA13, IFNA16, IFNA17	21	177	6910	26.02	3.89e-15	3.33e-16	9.99e-14
9p21.3	del	hsa05168:Herpes simplex infection	14	50	1.34e-16	IFNA21, IFNA10, IFNA2, IFNA1, IFNA7, IFNA6, IFNB1, IFNA5, IFNA4, IFNA14, IFNA8, IFNA13, IFNA16, IFNA17	21	183	6910	25.17	3.89e-15	3.33e-16	9.99e-14
9p21.3	del	GO:0005615~extracellular space	16	57.14	3.54e-13	IFNA21, IFNA10, IFNW1, IFNA2, IFNA1, IFNA7, IFNA6, IFNE, IFNB1, IFNA5, IFNA4, IFNA14, IFNA8, IFNA13, IFNA16, IFNA17	22	1347	18224	9.83	4.6e-12	4.6e-12	2.34e-10
9p21.3	del	hsa04151:PI3K-Akt signaling pathway	14	50	5.42e-13	IFNA21, IFNA10, IFNA2, IFNA1, IFNA7, IFNA6, IFNB1, IFNA5, IFNA4, IFNA14, IFNA8, IFNA13, IFNA16, IFNA17	21	345	6910	13.35	1.9e-11	1.36e-12	4.8e-10
9p21.3	del	Secreted	16	57.14	4.23e-11	IFNA21, IFNA10, IFNW1, IFNA2, IFNA1, IFNA7, IFNA6, IFNE, IFNB1, IFNA5, IFNA4, IFNA14, IFNA8, IFNA13, IFNA16, IFNA17	23	1965	20581	7.28	1.61e-09	5.36e-10	3.82e-08
9p21.3	del	GO:0005576~extracellular region	14	50	1.97e-09	IFNA21, IFNA10, IFNA2, IFNA1, IFNA7, IFNA6, IFNB1, IFNA5, IFNA4, IFNA14, IFNA8, IFNA13, IFNA16, IFNA17	22	1610	18224	7.2	2.56e-08	1.28e-08	1.31e-06
9p21.3	del	disulfide bond	16	57.14	4.07e-08	IFNA21, IFNA10, IFNW1, IFNA2, IFNA1, IFNA7, IFNA6, IFNE, IFNB1, IFNA5, IFNA4, IFNA14, IFNA8, IFNA13, IFNA16, IFNA17	24	2917	20063	4.58	1.99e-06	1.99e-06	3.9e-05
9p21.3	del	signal peptide	16	57.14	2.66e-07	IFNA21, IFNA10, IFNW1, IFNA2, IFNA1, IFNA7, IFNA6, IFNE, IFNB1, IFNA5, IFNA4, IFNA14, IFNA8, IFNA13, IFNA16, IFNA17	24	3346	20063	3.99	1.3e-05	6.51e-06	0.000255
